# Supplementary material for: Influence of Surface Properties of Nanostructured Ceria-Based Catalysts on Their Stability Performance
Source: Nanomaterials (Basel). 2022 Jan 25;12(3):392. doi: 10.3390/nano12030392 (PMC8839000; doi:10.3390/nano12030392)
Supplement: Supplementary file 1 [file nanomaterials-12-00392-s001.zip]

Archive with 1 entries (1 files):
- nanomaterials-1528005-supplementary.pdf
